# Supplementary material for: Context Matters: Multiple Novelty Tests Reveal Different Aspects of Shyness-Boldness in Farmed American Mink (Neovison vison)
Source: PLoS One. 2015 Jun 18;10(6):e0130474. doi: 10.1371/journal.pone.0130474 (PMC4472346; doi:10.1371/journal.pone.0130474)
Supplement: S1 File — See the Ethogram in Table 1 for descriptions of the behavioural variables recorded. (XLSX) [file pone.0130474.s001.xlsx]

## Sheet: Ark1
	Novel Object test			Novel Object with Sound test				Mirror test			Conspecific test			Physical parameters
Mink ID	Out (s)	Snout (s)	First mani-pulation (s)	Out (s)	Snout 1 (s)	Snout 2 (s)	First mani-pulation (s)	Out (s)	Snout (s)	First mani-pulation (s)	Out (s)	Snout (s)	First close inve-stigation (s)	Sex	Body weight (g)
909	4	3	0	1	2	28	6	43	30	47	1	0	30	F	1950
910	2	4	13	6	2	42	16	37	94	26	2	2	10	F	2030
911	2	20	11	0	28	22	25	37	28	27	1	1	26	F	1710
912	1	20	6	4	5	155	48	111	195	111	1	4	19	F	1990
913	32	2	18	21	3	39	23	15	32	24	1	2	0	F	1610
914	2	.	.	5	25	129	31	21	46	21	3	4	15	F	1630
915	6	14	43	3	17	0	12	39	13	37	0	6	27	F	1910
916	8	18	75	4	58	103	21	67	38	51	2	5	0	F	1580
917	3	30	31	1	45	42	20	62	83	60	23	3	29	F	1820
918	34	13	92	19	1	0	54	122	82	34	11	17	21	F	1780
919	2	7	0	0	4	39	4	122	96	32	0	9	5	F	1870
920	9	1	46	19	2	37	0	66	63	120	3	3	19	F	1750
921	6	1	31	29	5	95	24	22	18	16	10	2	47	M	3210
922	3	33	7	2	14	65	0	15	70	163	3	2	18	M	2830
923	7	14	4	13	3	47	9	172	180	121	1	1	26	M	2860
924	59	3	16	3	1	35	11	21	32	40	2	2	6	M	3730
925	11	1	35	41	3	0	52	9	22	18	2	2	0	M	3380
926	.	.	.	2	3	43	0	182	79	39	0	6	8	M	2560
927	8	8	13	2	1	51	12	190	33	74	2	1	8	M	3310
928	4	8	0	4	6	56	0	16	71	28	29	125	8	M	3860
929	4	1	7	2	0	0	13	180	264	36	0	1	26	M	2540
930	17	2	2	15	5	35	22	.	.	.	1	1	20	M	2950
931	3	1	5	1	6	46	9	0	82	64	1	1	7	M	4270
932	1	1	6	3	0	45	16	90	211	31	1	3	0	M	3560
933	10	2	0	8	2	38	8	7	11	87	3	1	0	M	3480
934	33	94	11	35	15	0	52	285	139	54	11	4	87	M	4010
935	11	3	9	21	2	45	0	26	133	78	4	2	0	M	4420
936	74	39	20	13	3	40	15	2	36	3	0	1	7	M	2780
937	4	1	5	1	4	0	6	62	240	146	2	2	45	M	3044
938	8	6	0	5	8	35	45	.	.	.	27	163	31	M	2650
939	4	2	8	12	2	99	49	37	52	129	2	1	12	M	3520
940	2	1	70	1	0	13	27	18	22	4	0	1	0	M	3910
941	3	80	0	3	1	21	18	34	66	32	2	1	19	M	4140
942	13	7	39	38	91	351	.	121	359	.	2	179	57	M	4310
943	9	3	3	8	1	0	39	64	94	62	2	1	15	M	3640
944	3	7	21	1	1	81	10	13	46	55	1	3	10	M	4020
945	3	6	11	3	1	59	5	74	92	18	2	1	12	M	4050
947	6	4	7	3	6	0	31	218	132	46	1	2	0	M	3580
948	7	1	11	1	31	143	120	46	135	133	1	20	6	M	3970
949	5	1	0	2	0	51	9	14	26	66	1	1	13	M	4300
950	6	6	7	1	1	41	13	53	28	12	1	0	0	M	3960
951	2	44	26	3	48	107	23	87	73	56	2	1	0	M	3400
952	3	14	10	1	16	40	0	33	72	185	1	1	11	M	2810
953	21	1	0	2	10	56	0	253	93	107	2	3	10	M	3130
954	19	1	0	38	6	0	19	30	18	60	2	1	7	M	3760
955	5	1	17	1	5	0	10	1	27	24	2	1	10	M	3330
956	1	11	35	1	11	31	11	2	21	19	0	3	4	M	2960
